# Supplementary material for: Akkermansia muciniphila exacerbates food allergy in fibre-deprived mice
Source: Nat Microbiol. 2023 Sep 11;8(10):1863–79. doi: 10.1038/s41564-023-01464-1 (PMC10522492; doi:10.1038/s41564-023-01464-1)
Supplement: Supplementary file 2 — List of antibodies used for flow cytometry analysis. Antibodies were used at indicated dilutions for the analysis of cytokine-expressing cells (Panel ‘Cytokines’) or eosinophils (Panel ‘Eosinophils’). [file 41564_2023_1464_MOESM2_ESM.xlsx]

## Sheet: Table1
Supplementary Table 1. List of the antibodies
Antibody	Conjugates	Clone	Brand / Company	Catologue number	Lot number	Dilution	Panel	Related figure
Rat IgG2a kappa Anti-Mouse CD4	BV605	RM4-5	Biolegend	100548	B279163 (Jul 2019)	700	Cytokines	Fig. 2b-e; Fig. 4k, l; Extended Data Fig. 2b
Rat IgG2a kappa Anti-Mouse CD45R/B220	BV650	RA3-6B2	BD Horizon™ / BD Biosciences	563893	8332815 (May 2019) 0195860 (Sept & Dec 2020)	88	Cytokines	Fig. 2b-e; Fig. 4k, l; Extended Data Fig. 2b
Rat IgG2b kappa Anti-Mouse CD3	BV711	17A2	Biolegend	100241	B245637 (Nov 2018) B265870 (Apr 2019) B330904 (Apr & Jun 2021)	88	Cytokines	Fig. 2b-e; Fig. 4k, l; Extended Data Fig. 2b
Rat IgG2b kappa Anti-Mouse CD45	BV786	30-F11	BD Horizon™ / BD Biosciences	564225	9311117 (Jun 2020) 0177317 (Dec 2020) 1063428 (Jun 2021) 1175935 (Oct 2021)	88	Cytokines	Fig. 2b-e; Fig. 4k, l; Extended Data Fig. 2b
Rat IgG2a kappa Anti-Mouse CD8	PE-Cy5	53-6.7	Biolegend	100710	B300603 (Jun 2020)	700	Cytokines	Fig. 2b-e; Fig. 4k, l; Extended Data Fig. 2b
Rat IgG2a kappa Anti-Mouse IL-17A	eFluor506	eBio17B7	eBioscience™	69-7177-82	2029236 (Jul 2019)	44	Cytokines	Fig. 2b-e; Fig. 4k, l; Extended Data Fig. 2b
Rat IgG1 kappa Anti-Mouse IL-13	Alexa Fluor 488	eBio13A	eBioscience™	53-7133-82	2211046 (Aug 2020)	100	Cytokines	Fig. 2b-e; Fig. 4k, l; Extended Data Fig. 2b
Rat IgG1 kappa Anti-Mouse TNF alpha	PerCP-eFluor710	MP6-XT22	eBioscience™	46-7321-82	1998358 (Jun 2019)	50	Cytokines	Fig. 2b-e; Fig. 4k, l; Extended Data Fig. 2b
Rat IgG1 kappa Anti-Mouse/Anti-Human IL-5	PE	TRFK5	BD Pharmingen™ / BD Biosciences	554395	8130811 (Jul 2020)	22	Cytokines	Fig. 2b-e; Fig. 4k, l; Extended Data Fig. 2b
Rat IgG1 kappa Anti-Mouse IFN gamma	PE-eFluor610	XMG1.2	eBioscience™	61-7311-82	2071327 (Jul 2019)	100	Cytokines	Fig. 2b-e; Fig. 4k, l; Extended Data Fig. 2b
Rat IgG2b kappa Anti-Mouse CD45	PE-Cy7	30-F11	BD Pharmingen™ / BD Biosciences	552848	8205729 (Apr 2019) 9352096 (Feb 2020)	88	Eosinophils	Fig. 2a; Fig. 6f; Extended Data Fig. 2a
Rat IgG2a kappa Anti-Mouse Siglec-F	BV786	E50-2440	BD OptiBuild™ / BD Biosciences	740956	226552 (Aug 2020) 1116710 (May 2021)	88	Eosinophils	Fig. 2a; Fig. 6f; Extended Data Fig. 2a
Rat IgG2b kappa Anti-Mouse CD11b	PE-CF594	M1/70	BD Horizon™ / BD Biosciences	562287	188007 (Oct 2020)	22	Eosinophils	Fig. 2a; Fig. 6f; Extended Data Fig. 2a
Rat IgG2b Anti-Mouse CD45	89Y	30-F11	Fluidigm	3089005B	0581829 (2018) 0161909 (2019) 0622022 (2020)	N/A	CyTOF	Fig. 4a-j; Fig. 6d-e; Extended Data Fig. 5; Extended Data Fig. 7g-k; Extended Data Fig. 8
Rat IgG2a Anti-Mouse Ly-6G	141Pr	1A8	Fluidigm	3141008B	2751702 (2018) 1201823 (2019) 1401910 (2019) 0132018 (2020)	N/A	CyTOF	Fig. 4a-j; Fig. 6d-e; Extended Data Fig. 5; Extended Data Fig. 7g-k; Extended Data Fig. 8
Rat IgG2a Anti-Mouse CD45R/B220	144Nd	RA3-6B2	Fluidigm	3144011B	2851711 (2018-2020)	N/A	CyTOF	Fig. 4a-j; Fig. 6d-e; Extended Data Fig. 5; Extended Data Fig. 7g-k; Extended Data Fig. 8
Hamster IgG Anti-Mouse CD69	145Nd	H1.2F3	Fluidigm	3145005B	3511606 (2018) 3121831 (2019) 2211909 (2019) 1322039 (2020)	N/A	CyTOF	Fig. 4a-j; Fig. 6d-e; Extended Data Fig. 5; Extended Data Fig. 7g-k; Extended Data Fig. 8
Rat IgG2a Anti-Mouse F4/80	146Nd	BM8	Fluidigm	3146008B	3121701 (2018) 0211903 (2019) 1901904 (2019) 2601904 (2020)	N/A	CyTOF	Fig. 4a-j; Fig. 6d-e; Extended Data Fig. 5; Extended Data Fig. 7g-k; Extended Data Fig. 8
Rat IgG2b Anti-Mouse CD11b (Mac-1)	148Nd	M1/70	Fluidigm	3148003B	3171702 (2018) 1401907 (2019-2020)	N/A	CyTOF	Fig. 4a-j; Fig. 6d-e; Extended Data Fig. 5; Extended Data Fig. 7g-k; Extended Data Fig. 8
Rat IgG2a Anti-Mouse CD19	149Sm	6D5	Fluidigm	3149002B	0761711 (2018) 581828 (2019) 1901905 (2019-2020)	N/A	CyTOF	Fig. 4a-j; Fig. 6d-e; Extended Data Fig. 5; Extended Data Fig. 7g-k; Extended Data Fig. 8
Rat IgG2b Anti-Mouse CD25 (IL-2R)	150Nd	3C7	Fluidigm	3150002B	1171712 (2018) 081811 (2019) 1981902 (2019) 3401917 (2020)	N/A	CyTOF	Fig. 4a-j; Fig. 6d-e; Extended Data Fig. 5; Extended Data Fig. 7g-k; Extended Data Fig. 8
Rat IgG2a Anti-Mouse IgM	151Eu	RMM-1	Fluidigm	3151006B	3001411 (2018) 1171710 (2019) 2681906 (2019-2020)	N/A	CyTOF	Fig. 4a-j; Fig. 6d-e; Extended Data Fig. 5; Extended Data Fig. 7g-k; Extended Data Fig. 8
Hamster IgG Anti-Mouse CD3e	152Sm	145-2C11	Fluidigm	3152004B	3181714 (2018) 2971806 (2019) 0132008 (2020)	N/A	CyTOF	Fig. 4a-j; Fig. 6d-e; Extended Data Fig. 5; Extended Data Fig. 7g-k; Extended Data Fig. 8
Rat IgG2a kappa Anti-Mouse CD8	153Eu	53-6.7	Fluidigm	3153012B	1151403 (2018) 0101806 (2019) 2531901 (2019-2020)	N/A	CyTOF	Fig. 4a-j; Fig. 6d-e; Extended Data Fig. 5; Extended Data Fig. 7g-k; Extended Data Fig. 8
Rat IgG2a Anti-Mouse Foxp3	158Gd	FJK-16s	Fluidigm	3158003A	3461707 (2018) 1841813 (2019) 2421903 (2019-2020)	N/A	CyTOF	Fig. 4a-j; Fig. 6d-e; Extended Data Fig. 5; Extended Data Fig. 7g-k; Extended Data Fig. 8
IgG1 Anti-Mouse RORgt	159Tb	B2D	Fluidigm	3159019B	3181709 (2018-2019) 0912006 (2020)	N/A	CyTOF	Fig. 4a-j; Fig. 6d-e; Extended Data Fig. 5; Extended Data Fig. 7g-k; Extended Data Fig. 8
Rat IgG2a Anti-Mouse CD5	160Gd	53-7.3	Fluidigm	3160002B	2791503 (2018-2019) 2931525 (2019) 2791503 (2020)	N/A	CyTOF	Fig. 4a-j; Fig. 6d-e; Extended Data Fig. 5; Extended Data Fig. 7g-k; Extended Data Fig. 8
IgG1 Anti-Mouse Tbet	161Dy	4B10	Fluidigm	3161014B	3391715 (2018-2019) 3181901 (2019-2020)	N/A	CyTOF	Fig. 4a-j; Fig. 6d-e; Extended Data Fig. 5; Extended Data Fig. 7g-k; Extended Data Fig. 8
Rat IgG2c Anti-Mouse Ly-6C	162Dy	HK1.4	Fluidigm	3162014B	2341706 (2018) 1201817 (2019) 2461904 (2019) 3431915 (2020)	N/A	CyTOF	Fig. 4a-j; Fig. 6d-e; Extended Data Fig. 5; Extended Data Fig. 7g-k; Extended Data Fig. 8
Rat IgG2a Anti-Mouse CD62L	164Dy	MEL-14	Fluidigm	3164003B	2851703 (2018-2019) 2691906 (2019-2020)	N/A	CyTOF	Fig. 4a-j; Fig. 6d-e; Extended Data Fig. 5; Extended Data Fig. 7g-k; Extended Data Fig. 8
Rat IgG2a Anti-Mouse CD326 (EpCAM)	166Er	G8.8	Fluidigm	3166014B	251601 (2018-2020)	N/A	CyTOF	Fig. 4a-j; Fig. 6d-e; Extended Data Fig. 5; Extended Data Fig. 7g-k; Extended Data Fig. 8
Rat IgG2b Anti-Mouse Gata3	167Er	TWAJ	Fluidigm	3167007A	3481606 (2018) 0391808 (2019) 2551902 (2019) 0592011 (2020)	N/A	CyTOF	Fig. 4a-j; Fig. 6d-e; Extended Data Fig. 5; Extended Data Fig. 7g-k; Extended Data Fig. 8
Rat IgG2a Anti-MouseCD206 (MMR)	169Tm	C068C2	Fluidigm	3169021B	0711816 (2018) 1341903 (2019) 2671901 (2019) 0282009 (2020)	N/A	CyTOF	Fig. 4a-j; Fig. 6d-e; Extended Data Fig. 5; Extended Data Fig. 7g-k; Extended Data Fig. 8
Hamster IgG Anti-Mouse CD49b	170Er	HMa2	Fluidigm	3170008B	2851710 (2018) 3511803 (2019-2020)	N/A	CyTOF	Fig. 4a-j; Fig. 6d-e; Extended Data Fig. 5; Extended Data Fig. 7g-k; Extended Data Fig. 8
Rat IgG2b Anti-Mouse CD44	171Yb	IM7	Fluidigm	3171003B	1931725 (2018) 1201828 (2019) 2461903 (2019) 3181915 (2020)	N/A	CyTOF	Fig. 4a-j; Fig. 6d-e; Extended Data Fig. 5; Extended Data Fig. 7g-k; Extended Data Fig. 8
Rat IgG2a Anti-Mouse CD4	172Yb	RM4-5	Fluidigm	3172003B	1201808 (2018) 3391809 (2019-2020)	N/A	CyTOF	Fig. 4a-j; Fig. 6d-e; Extended Data Fig. 5; Extended Data Fig. 7g-k; Extended Data Fig. 8
Rat IgG2b Anti-Mouse CD117 (ckit)	173Yb	2B8	Fluidigm	3173004B	0331524 (2018) 2631811 (2019) 0452003 (2020)	N/A	CyTOF	Fig. 4a-j; Fig. 6d-e; Extended Data Fig. 5; Extended Data Fig. 7g-k; Extended Data Fig. 8
Rat IgG2b Anti-Mouse I-A/I-E (MHC Class II)	174Yb	M5/114.15.2	Fluidigm	3174003B	0791514 (2018) 2631807 (2019-2020)	N/A	CyTOF	Fig. 4a-j; Fig. 6d-e; Extended Data Fig. 5; Extended Data Fig. 7g-k; Extended Data Fig. 8
Rat IgG2a Anti-Mouse CD38	175Lu	90	Fluidigm	3175014B	0341403 (2018) 2041807 (2019-2020)	N/A	CyTOF	Fig. 4a-j; Fig. 6d-e; Extended Data Fig. 5; Extended Data Fig. 7g-k; Extended Data Fig. 8
Hamster IgG Anti-Mouse FceR1a	176Yb	MAR-1	Fluidigm	3176006B	2381302 (2018) 0381905 (2019-2020)	N/A	CyTOF	Fig. 4a-j; Fig. 6d-e; Extended Data Fig. 5; Extended Data Fig. 7g-k; Extended Data Fig. 8
Hamster IgG Anti-Mouse CD11c	209Bi	N418	Fluidigm	3209005B	0081812 (2018) 1521804 (2019) 2007297-27 (2020)	N/A	CyTOF	Fig. 4a-j; Fig. 6d-e; Extended Data Fig. 5; Extended Data Fig. 7g-k; Extended Data Fig. 8
